# Supplementary material for: Integrative multi-omics analysis unveils stemness-associated molecular subtypes in prostate cancer and pan-cancer: prognostic and therapeutic significance
Source: J Transl Med. 2023 Nov 7;21:789. doi: 10.1186/s12967-023-04683-6 (PMC10629187; doi:10.1186/s12967-023-04683-6)
Supplement: Supplementary file 2 — Additional file 2: Data S1. Eighteen stemness signatures for stemness classification. Data S2. Prediction performances of 9- gene stemness subtype predictor based on 100 machine learning algorithms (MLs). Data S3. Details of 100 machine learning algorithms. [file 12967_2023_4683_MOESM2_ESM.xlsx]

## Sheet: Data S1
Data S1. Eighteen stemness signatures for stemness classification.
These gene-sets were invistigated from MSigDB.
Gene-sets	HALLMARK_G2M_CHECKPOINT	KEGG_CELL_CYCLE	HALLMARK_E2F_TARGETS	REACTOME_CELL_CYCLE_MITOTIC	REACTOME_CELL_CYCLE	KEGG_OOCYTE_MEIOSIS	HALLMARK_GLYCOLYSIS	REACTOME_TRANSCRIPTIONAL_REGULATION_BY_TP53	GOBP_GENERATION_OF_PRECURSOR_METABOLITES_AND_ENERGY	GOBP_OXIDATIVE_PHOSPHORYLATION	KEGG_HUNTINGTONS_DISEASE	GOBP_AEROBIC_RESPIRATION	GOBP_CELLULAR_RESPIRATION	GOBP_ATP_SYNTHESIS_COUPLED_ELECTRON_TRANSPORT	HALLMARK_MYC_TARGETS_V1	GOBP_RESPIRATORY_ELECTRON_TRANSPORT_CHAIN	HALLMARK_MTORC1_SIGNALING	REACTOME_CELLULAR_RESPONSES_TO_STIMULI
# Genes in Gene Set (K)	200	125	200	561	693	113	200	363	505	147	182	194	240	101	200	122	200	812
Description	Genes involved in the G2/M checkpoint, as in progression through the cell division cycle.	Cell cycle	Genes encoding cell cycle related targets of E2F transcription factors.	Cell Cycle, Mitotic	Cell Cycle	Oocyte meiosis	Genes encoding proteins involved in glycolysis and gluconeogenesis.	Transcriptional Regulation by TP53	The chemical reactions and pathways resulting in the formation of precursor metabolites, substances from which energy is derived, and any process involved in the liberation of energy from these substances. [GOC:jl]	The phosphorylation of ADP to ATP that accompanies the oxidation of a metabolite through the operation of the respiratory chain. Oxidation of compounds establishes a proton gradient across the membrane, providing the energy for ATP synthesis. [ISBN:0198506732, ISBN:0471331309]	Huntington's disease	The enzymatic release of energy from inorganic and organic compounds (especially carbohydrates and fats) which requires oxygen as the terminal electron acceptor. [GOC:das, GOC:jl, ISBN:0140513590]	The enzymatic release of energy from inorganic and organic compounds (especially carbohydrates and fats) which either requires oxygen (aerobic respiration) or does not (anaerobic respiration). [GOC:das, ISBN:0140513590, ISBN:0198506732]	The transfer of electrons through a series of electron donors and acceptors, generating energy that is ultimately used for synthesis of ATP. [ISBN:0716731363]	A subgroup of genes regulated by MYC - version 1 (v1).	A process in which a series of electron carriers operate together to transfer electrons from donors such as NADH and FADH2 to any of several different terminal electron acceptors to generate a transmembrane electrochemical gradient. [GOC:mtg_electron_transport, ISBN:0716720094]	Genes up-regulated through activation of mTORC1 complex.	Cellular responses to stimuli
# Genes in Overlap (k)	22	9	20	33	40	9	17	26	44	27	26	30	32	22	29	23	29	48
k/K	0.11	0.072	0.1	0.0588	0.0577	0.0796	0.085	0.0716	0.0871	0.1837	0.1429	0.1546	0.1333	0.2178	0.145	0.1885	0.145	0.0591
p-value	5.87e-15	2.21e-05	6.18e-13	1.07e-13	4.52e-16	9.79e-06	4.36e-10	5.59e-13	1.66e-24	4.68e-24	2.54e-20	2.73e-24	9.07e-24	1.46e-21	1.05e-22	5.9e-21	1.05e-22	1.7e-19
FDR q-value	5.87e-14	0.000411	5.15e-12	2.51e-11	1.36e-13	0.000202	2.73e-09	1.01e-10	3.21e-21	6.05e-21	2.5e-18	4.24e-21	1.01e-20	1.42e-18	1.31e-21	4.58e-18	1.31e-21	2.78e-16
Genes	DDX39A	CDK1	DDX39A	UBA52	UBA52	PPP3CA	LDHA	COX4I1	PARK7	PARK7	UQCR11	PARK7	PARK7	PARK7	LDHA	PARK7	ELOVL5	COX4I1
	BUB1	CCNB1	MTHFD2	PSMA7	PSMA7	CALM1	PGK1	COX6A1	SHMT2	SHMT2	COX4I1	SHMT2	SHMT2	NDUFB4	PGK1	NDUFB4	DHCR24	COX6A1
	CDK1	CCNB2	PRDX4	TUBB4B	TUBB4B	CDK1	PPIA	COX6B1	GAPDH	NDUFB4	COX6A1	NDUFB4	NDUFB4	NDUFB9	PPIA	NDUFB9	SCD	COX6B1
	HMMR	ANAPC11	NME1	NUP210	NUP210	CCNB1	IDH1	COX6C	NDUFB4	NDUFB9	COX6B1	NDUFB9	NDUFB9	NDUFB10	HSPD1	NDUFB10	ACSL3	COX6C
	TOP2A	BUB1	NAP1L1	HSP90AA1	HSP90AA1	CCNB2	ALDOA	COX7C	NDUFB9	NDUFB10	COX6C	NDUFB10	NDUFB10	NDUFV2	CANX	NDUFV2	LDHA	COX7C
	CCNB2	YWHAB	POLD2	HSP90AB1	HSP90AB1	ANAPC11	ENO1	COX8A	NDUFB10	NDUFV2	COX7A2	NDUFV2	NDUFV2	CDK1	CYC1	SLC25A13	PGK1	COX8A
	KIF4A	E2F5	CDK1	H3-3A	H3-3A	BUB1	TPI1	NDUFA4	NDUFV2	NDUFB11	COX7C	NDUFB11	NDUFB11	CHCHD2	SLC25A3	CDK1	PPIA	NDUFA4
	BIRC5	BUB1B	HMMR	H2AJ	H2AJ	YWHAB	CYB5A	COX7A2L	NDUFB11	ATP5F1B	COX8A	ATP5F1B	ATP5F1B	COX7A2L	COX5A	CHCHD2	HSPD1	COX7A2L
	LMNB1	CDC6	TOP2A	ANAPC11	ANAPC11	AR	CDK1	COX5A	ATP5F1B	NUPR1	CYC1	IDH1	SLC25A13	COX7A2	PRDX4	COX7A2L	CANX	COX5A
	EZH2		CCNB2	LMNB1	LMNB1		HMMR	UBA52	SLC25A13	CDK1	UQCRQ	NUPR1	PNPT1	CCNB1	NME1	COX7A2	IDH1	UBA52
	DKC1		KIF4A	BIRC5	BIRC5		KIF20A	TXN	ENO1	CHCHD2	UQCRH	CDK1	IDH1	NDUFA4	NAP1L1	CCNB1	DDX39A	PSMA7
	CENPF		BIRC5	CDK1	CDK1		SOD1	PRDX1	ALDOA	COX7A2L	COX7A2L	CHCHD2	NUPR1	COX6B1	POLD2	NDUFA4	BUB1	TUBB4B
	TPX2		LMNB1	CCNB1	CCNB1		SLC25A10	PRDX2	PNPT1	COX7A2	COX5A	COX7A2L	CDK1	COX4I1	NPM1	COX6B1	MTHFD2	NUP210
	KIF11		EZH2	TPX2	TPX2		TXN	LAMTOR1	IDH1	CCNB1	NDUFA4	COX7A2	CHCHD2	COX6A1	GNL3	COX4I1	XBP1	HSP90AA1
	NUSAP1		DLGAP5	TOP2A	TOP2A		BIK	MAP2K6	NUPR1	NDUFA4	NDUFB4	CCNB1	COX7A2L	COX8A	NOP16	COX6A1	HSP90B1	HSP90AB1
	PRC1		PAICS	TUBB	TUBB		SLC25A13	BIRC5	TPI1	COX6B1	NDUFB9	NDUFA4	COX7A2	COX5A	SRM	COX8A	CALR	H3-3A
	CDC6		TUBB	CHMP4C	CHMP4C		CLDN3	CDK1	FBP1	COX4I1	NDUFB10	COX6B1	CCNB1	CYC1	AIMP2	COX5A	ASNS	H2AJ
	STIL		SPC25	CENPF	CENPF			CCNB1	PGK1	COX6A1	NDUFV2	COX4I1	NDUFA4	UQCRH	IMPDH2	CYC1	ALDOA	ANAPC11
	AMD1		BUB1B	CENPO	CENPO			TPX2	LDHA	COX8A	ATP5F1B	COX6A1	COX6B1	COX6C	DDX21	UQCRH	ENO1	LMNB1
	UCK2		TIMELESS	BUB1B	BUB1B			YWHAB	RPIA	COX5A	ATP5MC3	COX8A	COX4I1	COX7C	PABPC1	COX6C	TPI1	FAU
	NCL			ZWINT	ZWINT			NPM1	AACS	CYC1	SLC25A5	COX5A	COX6A1	UQCRQ	RACK1	COX7C	SHMT2	SRPRB
	EXO1			SPC25	SPC25			BLM	CDK1	UQCRH	SLC25A6	CYC1	COX8A	UQCR11	EEF1B2	UQCRQ	RDH11	TXN
				BUB1	BUB1			POLR2H	CHCHD2	COX6C	POLR2H	UQCRH	COX5A		GLO1	UQCR11	PRDX1	PRDX1
				SET	SET			EXO1	COX7A2L	COX7C	GPX1	COX6C	CYC1		HNRNPA1		SLC7A11	PRDX2
				CCNB2	CCNB2			RMI1	COX7A2	UQCRQ	SOD1	COX7C	UQCRH		HSP90AB1		NIBAN1	P4HB
				MZT2A	MZT2A			NDRG1	CCNB1	UQCR11	CREB3L4	UQCRQ	COX6C		PPM1G		TM7SF2	TBL1XR1
				MZT2B	MZT2B				NDUFA4	SLC25A33		UQCR11	COX7C		PSMA7		GAPDH	IDH1
				NCAPG	NCAPG				COX6B1			SLC25A33	UQCRQ		SET		NUPR1	SLC7A11
				KIF20A	KIF20A				COX4I1			BNIP3	UQCR11		CCT3		SDF2L1	SOD1
				E2F5	E2F5				COX6A1			NOP53	SLC25A33					GPX1
				CDC6	CDC6				COX8A				BNIP3					LAMTOR1
				HMMR	HMMR				COX5A				NOP53					MAP2K6
				POLD2	POLD2				CYC1									CALR
					YWHAB				UQCRH									DNAJC3
					NPM1				COX6C									AR
					BLM				COX7C									HSP90B1
					POLR2H				UQCRQ									EZH2
					EXO1				UQCR11									EXOSC4
					RMI1				SLC25A33									EXOSC5
					DKC1				BNIP3									ASNS
									NOP53									ATP6V0B
									STEAP4									SLC46A1
									CYB5A									XBP1
									PDIA5									PDIA5
																		CREB3L4
																		H1-0
																		EIF2AK1
																		ST13

## Sheet: Data S2
Data S2. Prediction performances of 9- gene stemness subtype predictor based on 100 machine learning algorithms (MLs).
Predictive performance was assessed by the area under the receiver operating curve (AUC).
Figures	Figure S11a	Figure S11a	Figure S11a	Figure S11a	Figure S11a	Figure S11a	Figure S11a	Figure S11e	Figure S11e	Figure S11e	Figure 5e	Figure 5e	Figure S11f	Figure S11f	Figure 5e	Figure 5e	Figure S11f	Figure 5e	Figure 5e	Figure S11f	Figure S12i	Figure S12i	Figure S12i	Figure S12i
MLs	TCGA_PRAD	GSE21034	prostate_dkfz_2018	GSE70770	GSE94767	prad_su2c_2019	WCDT	TCGA_PRAD	GSE21034	GSE70770	TCGA_PRAD	prostate_dkfz_2018	GSE21034	GSE70770	GSE21034	GSE116918	GSE46691	GSE6811	GSE28680	Alumkal_2020	TcgaTargetGtex	PCAWG	GSE2109	ICGC
Predict type	Stemness Subtype	Stemness Subtype	Stemness Subtype	Stemness Subtype	Stemness Subtype	Stemness Subtype	Stemness Subtype	Tumor/Benign	Tumor/Benign	Tumor/Benign	Progression	Biochemical recurrence	Biochemical recurrence	Biochemical recurrence	Metastasis	Metastasis	Metastasis	ADT	ADT	ADT	Stemness Subtype	Stemness Subtype	Stemness Subtype	Stemness Subtype
pcaNNet	0.9965	0.9655	0.9973	0.9995	0.9996	0.9228	0.9343	0.8846	0.8795	0.8853	0.6381	0.6854	0.6971	0.7214	0.8844	0.6916	0.6602	0.868	0.7383	0.6933	0.8845	0.9954	0.9894	0.8714
svmLinearWeights	0.9965	0.9762	0.9988	1	0.9996	0.8852	0.9361	0.8891	0.8962	0.8919	0.605	0.6216	0.6881	0.7173	0.89	0.536	0.6638	0.848	0.6467	0.4708	0.8445	0.9959	0.9895	0.841
regLogistic	0.9963	0.9398	0.9979	0.9821	0.9976	0.887	0.895	0.8918	0.8295	0.8832	0.6457	0.6884	0.7062	0.6946	0.8554	0.7223	0.6428	0.87	0.8733	0.7158	0.8727	0.9958	0.9897	0.8405
dwdPoly	0.9962	0.9791	0.9991	0.9999	0.9999	0.9095	0.9539	0.8947	0.8831	0.8934	0.6551	0.7038	0.7047	0.7257	0.8915	0.7316	0.66	0.886		0.7475		0.9959
extraTrees	0.9961	0.9667	0.9974	1	0.9993	0.9224	0.9372	0.8859	0.9046	0.8832	0.6245	0.8104	0.6776	0.6957	0.8862	0.6625	0.6173	0.809	0.7233	0.7692		0.9965	0.9901	0.8805
glmnet	0.9961	0.9811	0.9974	0.9999	0.9996	0.8921	0.9422	0.887	0.8873	0.8956	0.6528	0.7021	0.6901	0.7466	0.8835	0.691	0.654	0.89	0.7933	0.7375	0.8724	0.9959	0.9896	0.8412
svmPoly	0.996	0.9833	0.9988	0.9999	0.9996	0.9141	0.9483	0.8839	0.8985	0.8941	0.6413	0.6854	0.7039	0.7308	0.8896	0.6669	0.663	0.792	0.7383	0.6358	0.8792	0.9957	0.9897	0.8704
ranger	0.9957	0.9761	0.9972	1	0.999	0.9268	0.9336	0.877	0.8947	0.8899	0.6325	0.7962	0.7058	0.7052	0.8875	0.6893	0.6197	0.83	0.7342	0.7317	0.9111	0.9963	0.9901	0.8803
svmLinear2	0.9957	0.9779	0.9983	0.9998	0.9995	0.8848	0.9407	0.8674	0.8857	0.8936	0.6102	0.6113	0.6821	0.7213	0.8879	0.5215	0.6626	0.844	0.6383	0.3808	0.8433	0.9957	0.9896	0.8408
avNNet	0.9956	0.9285	0.9965	0.9919	0.9998	0.9264	0.7522	0.9064	0.8294	0.8721	0.6259	0.708	0.7034	0.7012	0.8628	0.7151	0.6539	0.882	0.74	0.7408	0.8906	0.9956	0.853	0.8725
bayesglm	0.9956	0.969	0.99	0.9991	0.999	0.8871	0.9452	0.8808	0.8874	0.8908	0.6385	0.6476	0.6778	0.7286	0.8849	0.6887	0.6488	0.874	0.7783	0.5767	0.8727	0.9959	0.9897	0.8387
svmLinear	0.9955	0.963	0.9997	1	0.9999	0.8876	0.9272	0.8811	0.889	0.8934	0.6079	0.5935	0.6732	0.7234	0.8848	0.4801	0.6664	0.806	0.705	0.4558	0.8417	0.9956	0.9896	0.8408
dwdLinear	0.9954	0.9772	0.9991	0.9999	0.9989	0.891	0.9346	0.885	0.8793	0.8897	0.6551	0.6951	0.7047	0.7247	0.8774	0.7258	0.6604	0.88	0.7567	0.7517	0.8723	0.9955	0.9894	0.8413
ORFlog	0.9954	0.9702	0.9981	0.9999	0.9996	0.9326	0.929	0.8961	0.8882	0.8866	0.6282	0.7871	0.7004	0.7149	0.8784	0.6709	0.642	0.856	0.7278	0.6347		0.9963	0.9893	0.8803
ada	0.9952	0.9632	0.9953	0.9992	0.998	0.9219	0.938	0.8669	0.8907	0.8941	0.6394	0.7326	0.7071	0.7212	0.8903	0.687	0.6444	0.806	0.73	0.6717	0.8848	0.9957	0.9898	0.8556
LMT	0.9952	0.9623	0.9916	1	0.9987	0.8779	0.9194	0.8499	0.8675	0.8793	0.6555	0.6809	0.688	0.7258	0.8613	0.6684	0.6582	0.848	0.745	0.7175	0.883	0.9946	0.9895	0.8403
ORFridge	0.9952	0.9756	0.9966	0.9997	0.9987	0.9296	0.928	0.8913	0.8862	0.8836	0.6274	0.7903	0.6796	0.7156	0.8786	0.6889	0.6359	0.864	0.7352	0.6236		0.9964	0.9895	0.8804
glmboost	0.995	0.9703	0.9877	0.9999	0.9971	0.8889	0.937	0.8659	0.8767	0.8894	0.6533	0.6991	0.687	0.7446	0.8847	0.682	0.6588	0.874	0.7217	0.675	0.8617	0.9948	0.9894	0.8404
svmRadialSigma	0.995	0.9836	0.991	0.9993	0.999	0.9169	0.9362	0.8842	0.884	0.891	0.6579	0.7513	0.6966	0.7347	0.8708	0.5153	0.671	0.764	0.8433	0.555	0.8485	0.995	0.9896	0.8643
ORFpls	0.9949	0.9724	0.9941	0.9995	0.9981	0.9297	0.9329	0.8998	0.8846	0.888	0.6308	0.7981	0.6786	0.7292	0.8798	0.6781	0.6461	0.861	0.73	0.6517		0.9963	0.9895	0.8819
rf	0.9947	0.9733	0.9957	0.9998	0.9989	0.9233	0.9222	0.8623	0.8843	0.887	0.6195	0.7842	0.7099	0.6863	0.8756	0.6393	0.6118	0.804	0.795	0.7221	0.9082	0.9959	0.9896	0.8784
vglmAdjCat	0.9947	0.8818	0.9712	0.9986	0.9957	0.8801	0.8499	0.885	0.8709	0.8861	0.6267	0.5469	0.6474	0.7279	0.8609	0.6738	0.6431	0.878	0.5483	0.5967	0.8727	0.9958	0.9899	0.8386
parRF	0.9946	0.9762	0.9949	0.9996	0.9987	0.9267	0.9156	0.8611	0.8848	0.8877	0.6146	0.7886	0.702	0.6806	0.8758	0.6399	0.6085	0.807	0.7167	0.7429	0.908	0.9957	0.9899	0.8785
RRFglobal	0.9944	0.9711	0.991	0.9996	0.999	0.9164	0.9043	0.8574	0.8821	0.8783	0.6225	0.7751	0.6922	0.6718	0.8546	0.5922	0.6105	0.79	0.7208	0.6433	0.9052	0.995	0.988	0.8747
wsrf	0.9944	0.9767	0.9902	0.9998	0.9987	0.9243	0.9148	0.8673	0.8771	0.8818	0.6051	0.7612	0.7206	0.6693	0.8705	0.6692	0.6102	0.8	0.7383	0.6483	0.9081	0.9955	0.9894	0.8787
AdaBag	0.9943	0.9562	0.9919	0.9965	0.9641	0.9214	0.9119	0.8561	0.8675	0.88	0.6169	0.757	0.6793	0.7266	0.8564	0.6198	0.6414	0.815	0.7333	0.6442	0.7517	0.9944	0.9856	0.8358
gbm	0.9942	0.9733	0.9934	0.9966	0.9961	0.9263	0.9252	0.8766	0.8592	0.8863	0.6253	0.7242	0.7278	0.7109	0.8842	0.6609	0.6358				0.8886	0.9952	0.9895	0.8701
RRF	0.9942	0.9768	0.993	0.9997	0.9987	0.9198	0.8992	0.8482	0.8813	0.8792	0.6064	0.7679	0.6956	0.6671	0.8564	0.5877	0.6091	0.815	0.7725	0.6717	0.9047	0.995	0.9886	0.8747
bagFDA	0.9941	0.9703	0.9976	0.9992	1	0.9281	0.9258	0.8925	0.8719	0.8845	0.6265	0.7528	0.7388	0.7275	0.8713		0.6577	0.829			0.8752	0.9955	0.9889	0.8516
multinom	0.9941	0.9259	0.9927	0.9922	0.9999	0.8776	0.8796	0.8868	0.8803	0.884	0.6265	0.6004	0.6869	0.7239	0.8636	0.6924	0.6508	0.888	0.775	0.7267	0.8727	0.9958	0.9897	0.8387
plr	0.9941	0.9754	0.9984	0.9999	1	0.8794	0.8945	0.885	0.8794	0.8921	0.6295	0.6214	0.6799	0.7317	0.8943	0.6854	0.6493	0.891	0.7517	0.765	0.8727	0.9958	0.8965	0.8385
nodeHarvest	0.994	0.9639	0.9862	0.9793	0.9345	0.9103	0.9284	0.8523	0.8754	0.889	0.645	0.7632	0.6998	0.7081	0.8653	0.697	0.6365	0.736		0.511	0.8706	0.9949	0.9873	0.844
bagEarthGCV	0.9938	0.956	0.9966	0.9975	1	0.9293	0.8756	0.9002	0.8645	0.8789	0.5895	0.7133	0.7369	0.7142	0.8879	0.6637	0.6473	0.876	0.725	0.5908	0.8774	0.9957	0.9897	0.8522
cforest	0.9938	0.978	0.9844	0.9998	0.9989	0.9264	0.9351	0.8789	0.8795	0.8939	0.635	0.7704	0.6899	0.7335	0.8647	0.6954	0.6371	0.818	0.5	0.5867	0.9072	0.9955	0.9898	0.8726
gamSpline	0.9938	0.8673	0.9306	0.9873	0.9757	0.9167	0.863	0.8841	0.8958	0.8873	0.6296	0.6215	0.681	0.7352	0.8341	0.6765	0.6531	0.87	0.52	0.5467	0.8822	0.9958	0.9903	0.8495
glm	0.9938	0.8674	0.924	0.9908	0.9757	0.8794	0.8632	0.8834	0.8794	0.8873	0.6295	0.5666	0.6447	0.7266	0.8341	0.6766	0.6491	0.855	0.52	0.4942	0.8727	0.9958	0.9896	0.8385
monmlp	0.9937	0.8645	0.9968	0.999	0.9929	0.8936	0.8423	0.9007	0.8349	0.8702	0.6163	0.6895	0.6639	0.687	0.8208	0.622	0.6432	0.862	0.6	0.5992	0.8858	0.9955	0.9897	0.8707
plsRglm	0.9937	0.9183	0.9704	0.9926	0.936	0.8781	0.9099	0.8259	0.8494	0.8875	0.6357	0.6109	0.6576	0.717	0.8481	0.6851	0.5901	0.73	0.5667	0.55	0.8516	0.9943	0.9884	0.838
AdaBoost.M1	0.9936	0.9522	0.995	0.9998	0.9714	0.9195	0.9205	0.8643	0.8765	0.8826	0.6209	0.7233	0.7257	0.7153	0.8846	0.6819	0.6407	0.812	0.6567	0.75	0.8875	0.9951	0.9894	0.8604
gpls	0.9935	0.9374	0.9558	0.9966	0.9987	0.8729	0.9499	0.8049	0.8336	0.8874	0.6447	0.6726	0.6734	0.7156	0.8545	0.7028	0.5968	0.776	0.6517	0.5325	0.8513	0.995	0.9836	0.8382
pam	0.9933	0.9823	0.9847	0.998	0.9984	0.8974	0.9498	0.8143	0.8401	0.8925	0.6544	0.702	0.6977	0.7243	0.8552	0.7406	0.6316	0.852	0.7183	0.5617	0.8512	0.9938	0.988	0.8385
bagFDAGCV	0.9932	0.9502	0.9954	0.9978	1	0.9267	0.8867	0.8924	0.8675	0.8781	0.6081	0.7389	0.7332	0.7165	0.8766	0.6396	0.6484	0.8486			0.8752	0.9955	0.9888	0.8517
blackboost	0.9932	0.9319	0.9907	0.9697	0.9633	0.9027	0.8833	0.7998	0.8122	0.8842	0.6391	0.7195	0.6622	0.7208	0.8507	0.4924	0.6263	0.624	0.5	0.5	0.8835	0.9949	0.9885	0.8478
nnet	0.9931	0.8875	0.9956	0.9814	0.98	0.9102	0.7317	0.8964	0.8133	0.8697	0.6101	0.6653	0.6969	0.6944	0.8741	0.7148	0.6514	0.888	0.745	0.7458	0.8882	0.9958	0.7962	0.8655
rbfDDA	0.993	0.9731	0.9786	0.9934	0.9987	0.8992	0.8653	0.8243	0.8278	0.8671	0.5249	0.6694	0.6153	0.6045	0.8077	0.5515	0.5993	0.812	0.7433	0.4779	0.8847	0.9953	0.9835	0.8225
kernelpls	0.9928	0.9791	0.986	0.9998	0.9987	0.8945	0.9527	0.876	0.821	0.8879	0.6509	0.6919	0.7013	0.7287	0.8968	0.7438	0.6555	0.862	0.7467	0.6683	0.8714	0.9937	0.9854	0.8378
pls	0.9928	0.9791	0.986	0.9998	0.9987	0.8945	0.9527	0.876	0.821	0.8879	0.6509	0.6919	0.7013	0.7287	0.8968	0.7438	0.6555	0.862	0.7467	0.6683	0.8715	0.9936	0.9851	0.8378
simpls	0.9928	0.9791	0.986	0.9998	0.9987	0.8945	0.9527	0.876	0.821	0.8879	0.6509	0.6919	0.7013	0.7287	0.8968	0.7438	0.6555	0.862	0.7467	0.6683	0.8715	0.9936	0.9851	0.8378
widekernelpls	0.9928	0.9791	0.986	0.9998	0.9987	0.8945	0.9527	0.876	0.821	0.8879	0.6509	0.6919	0.7013	0.7287	0.8968	0.7438	0.6555	0.862	0.7467	0.6683		0.9936	0.9851	0.8378
mda	0.9927	0.9596	0.9822	1	0.9993	0.8896	0.8708	0.8711	0.842	0.8774	0.6178	0.6104	0.6162	0.6976	0.8202	0.6283	0.6138	0.782	0.6933	0.6383	0.8771	0.9957	0.9889	0.8367
rotationForestCp	0.9927	0.8874	0.9885	0.9987	0.9984	0.9222	0.878	0.8796	0.8598	0.8709	0.6174	0.7534	0.6831	0.7076	0.8437	0.6708	0.6527	0.821	0.5	0.5383	0.9022	0.9957	0.9872	0.8719
sda	0.9927	0.9819	0.99	0.9989	0.9984	0.8968	0.9489	0.8682	0.8692	0.8938	0.6508	0.6942	0.6982	0.7333	0.8846	0.7353	0.6363	0.838	0.7717	0.6267	0.8713	0.9935	0.9883	0.8393
knn	0.9926	0.9409	0.9897	0.9982	0.9987	0.91	0.9004	0.7935	0.8449	0.8641	0.5622	0.7606	0.6677	0.6731	0.8489	0.5992	0.6311	0.803	0.7275	0.4562	0.8848	0.9935	0.9812	0.8541
bagEarth	0.9925	0.946	0.9919	0.9982	1	0.8895	0.8627	0.871	0.8682	0.8783	0.5969	0.6883	0.7196	0.7083	0.869	0.6376	0.6414	0.824	0.69	0.5017	0.8582	0.9927	0.9821	0.8295
naive_bayes	0.9923	0.9809	0.9877	0.9995	0.9987	0.9104	0.9453	0.8232	0.8574	0.8858	0.6453	0.7376	0.707	0.7417	0.86	0.6462	0.5751	0.728	0.7683	0.6125	0.8545	0.9941	0.989	0.8413
nb	0.9923	0.9809	0.9877	0.9995	0.9987	0.9109	0.9457	0.823	0.8578	0.8858	0.6453	0.7371	0.707	0.7418	0.86	0.6473	0.5751	0.726	0.7683	0.6092	0.8545	0.9941	0.9891	0.8413
sdwd	0.9923	0.9825	0.9886	0.9993	0.9977	0.8954	0.9473	0.8469	0.8761	0.8973	0.6543	0.7036	0.6989	0.7396	0.8822	0.7106	0.6428	0.842	0.7867	0.6792	0.5	0.5	0.5	0.5
adaboost	0.992	0.9327	0.985	0.9584	0.8889	0.9058	0.9091	0.8601	0.8683	0.8657	0.6084	0.6832	0.6858	0.6168	0.8784	0.6154	0.5908	0.774	0.5	0.6058	0.9028	0.9955	0.9885	0.8708
earth	0.9915	0.9121	0.9491	0.995	1	0.9109	0.8867	0.8817	0.8632	0.8744	0.6455	0.705	0.7187	0.6734	0.8583	0.7235	0.6437	0.83	0.4975	0.545	0.8726	0.9953	0.9885	0.8503
treebag	0.991	0.9159	0.99	0.9781	0.96	0.9066	0.8932	0.8392	0.8576	0.8619	0.6075	0.7606	0.6572	0.6648	0.8388	0.5629	0.5909	0.765	0.6692	0.6383	0.8917	0.9928	0.9859	0.864
slda	0.9907	0.977	0.983	0.9982	0.9981	0.8684	0.9297	0.7895	0.7686	0.8739	0.6454	0.7033	0.6618	0.6983	0.863	0.6723	0.6096	0.654	0.7133	0.4875	0.8499	0.9936	0.9822	0.8375
C5.0	0.9905	0.8584	0.9754	0.9871	0.9282	0.9039	0.8564	0.8662	0.8543	0.8406	0.5283	0.6808	0.6442	0.6603	0.8725	0.6142	0.625	0.664	0.6892	0.5542	0.8922	0.9943	0.9875	0.8525
LogitBoost	0.9905	0.8427	0.994	0.9994	0.9607	0.8787	0.8607	0.8228	0.8359	0.8519	0.5566	0.652	0.6866	0.6454	0.8709	0.6122	0.6113	0.726	0.4492	0.6217	0.794	0.9933	0.9844	0.801
rotationForest	0.9903	0.8708	0.9797	0.9993	0.9937	0.9156	0.8754	0.8802	0.8619	0.8676	0.6233	0.7624	0.6713	0.7116	0.8367	0.6769	0.6314	0.816	0.5	0.5608	0.8144	0.9895	0.9858	0.8318
gaussprRadial	0.9899	0.9703	0.9937	0.9989	0.999	0.9155	0.911	0.7473	0.7295	0.8607	0.6481	0.7835	0.6724	0.737	0.8571	0.5947	0.65	0.786	0.745	0.6217		0.9951
stepQDA	0.9899	0.9649	0.9742	0.9974	0.999	0.8453	0.9151	0.8035	0.7813	0.8669	0.612	0.6988	0.7177	0.6872	0.8649	0.5352	0.6236	0.675	0.755	0.6092	0.8133	0.9899	0.9551	0.8143
svmRadial	0.9897	0.9512	0.9899	0.9989	0.9946	0.908	0.9083	0.8374	0.8383	0.8553	0.6654	0.7746	0.6701	0.7149	0.8493	0.5315	0.6461	0.71	0.7333	0.435	0.8491	0.9947	0.9818	0.8624
svmRadialCost	0.9897	0.952	0.9899	0.999	0.9932	0.9078	0.9044	0.839	0.8364	0.8558	0.6655	0.7704	0.672	0.7142	0.8494	0.546	0.6475	0.732	0.7017	0.4583	0.8491	0.9946	0.9811	0.862
svmRadialWeights	0.9897	0.9533	0.9899	0.9989	0.9973	0.9121	0.9159	0.8374	0.8383	0.8553	0.6654	0.7746	0.6726	0.743	0.8592	0.5675	0.6461	0.71	0.7333	0.6975	0.8881	0.9947	0.9818	0.8624
pda	0.9874	0.9668	0.9253	0.9991	0.9963	0.8795	0.9077	0.8698	0.7827	0.86	0.6226	0.5926	0.6704	0.729	0.8931	0.6955	0.6461	0.828	0.7833	0.5092	0.8714	0.9925	0.9876	0.8338
amdai	0.987	0.9691	0.9063	0.9989	0.9971	0.8834	0.9177	0.8717	0.7838	0.8605	0.6258	0.5913	0.6684	0.7365	0.8954	0.7159	0.638	0.816	0.6917	0.4775	0.8712	0.9926	0.9876	0.8336
xyf	0.9865	0.9638		0.9938		0.884				0.8689	0.6451	0.7063	0.6954	0.7002	0.8454		0.5974				0.8444	0.9898	0.9716	0.8353
hdda	0.9857	0.9719	0.9934	0.9985	0.999	0.8553	0.9224	0.7215	0.8501	0.8664	0.6403	0.6737	0.6975	0.7369	0.8739	0.7081	0.6175	0.826	0.81	0.46	0.8346	0.9862	0.9536	0.8433
lda	0.9848	0.9661	0.9077	0.9992	0.996	0.8839	0.9168	0.8709	0.7756	0.8587	0.6269	0.5914	0.6578	0.7302	0.8753	0.7004	0.6422	0.82	0.6667	0.5267	0.8713	0.9925	0.9874	0.834
lda2	0.9848	0.9661	0.9077	0.9992	0.996	0.8839	0.9168	0.8709	0.7756	0.8587	0.6269	0.5914	0.6578	0.7302	0.8753	0.7004	0.6422	0.82	0.6667	0.5267	0.8713	0.9925	0.9874	0.834
stepLDA	0.9811	0.9689	0.9825	0.9956	0.9951	0.8506	0.9196	0.8227	0.8302	0.8699	0.6511	0.6889	0.6718	0.6781	0.8707	0.4119	0.6428	0.808	0.755	0.4725	0.8383	0.9903	0.9553	0.8178
gcvEarth	0.9758	0.7318	0.8512	0.9003	0.8922	0.9119	0.7934	0.8829	0.8788	0.874	0.6032	0.5993	0.715	0.6506	0.7666	0.7165	0.6357	0.827	0.4758	0.5596	0.8724	0.9942	0.9879	0.8506
ctree2	0.9712	0.91	0.9363	0.9681	0.9552	0.8595	0.8458	0.8075	0.7787	0.8387	0.621	0.7175	0.6819	0.6929	0.8322	0.6022	0.6481	0.721	0.5	0.5158	0.8504	0.9823	0.9609	0.8218
ctree	0.9696	0.8871	0.9412	0.9616	0.9459	0.8799	0.8563	0.7684	0.8091	0.8244	0.601	0.7284	0.6844	0.6801	0.8019	0.5872	0.6316	0.705	0.5	0.5033	0.8705	0.9851	0.9696	0.8357
C5.0Tree	0.9687	0.8357	0.922	0.9738	0.9643	0.86	0.8004	0.741	0.7423	0.8041	0.5258	0.6285	0.6238	0.6021	0.7649	0.549	0.6175	0.657	0.5683	0.545	0.8628	0.9816	0.9693	0.8234
kknn	0.9662	0.9141	0.9201	0.9569	0.9531	0.9	0.8396	0.828	0.7808	0.8603	0.5921	0.7329	0.6295	0.6563	0.8267	0.6219	0.5896	0.722	0.68	0.6667	0.8812	0.9859	0.9826	0.8451
C5.0Rules	0.944	0.8369	0.9218	0.913	0.9413	0.8412	0.7784	0.7101	0.7083	0.7661	0.5179	0.6344	0.6098	0.6014	0.7798	0.5405	0.6227	0.625	0.5683	0.5762	0.7196	0.9599	0.9409	0.8053
JRip	0.9368	0.8343	0.8767	0.9471	0.8949	0.8184	0.8004	0.7093	0.682	0.7745	0.5099	0.6772	0.6637	0.6309	0.7551	0.5209	0.6244	0.584	0.6067	0.5817	0.6778	0.9585	0.9419	0.7829
rpart	0.9368	0.8242	0.8415	0.9545	0.9003	0.8269	0.7468	0.7819	0.692	0.8026	0.558	0.6509	0.6721	0.6406	0.7425	0.5415	0.5863	0.629	0.5	0.5	0.7839	0.9684	0.9378	0.7925
rpart2	0.934	0.8166	0.8425	0.9517	0.8801	0.8418	0.7267	0.7527	0.6761	0.8131	0.5856	0.639	0.6746	0.6425	0.746		0.6296	0.617	0.5		0.7833	0.951	0.9512	0.7958
evtree	0.9256	0.8266	0.8349	0.9354	0.9251	0.8428	0.7463	0.6761	0.7031	0.8343	0.5623	0.6289	0.6549	0.6181	0.7352	0.5595	0.6328	0.716		0.5641	0.7268	0.968	0.9563	0.8156
PART	0.9195	0.8552	0.9061	0.9012	0.8907	0.8494	0.8067	0.7457	0.7454	0.8624	0.5835	0.6128	0.6784	0.6376	0.7609	0.5445	0.6266	0.719	0.6583	0.6079	0.8657	0.9776	0.966	0.8405
dwdRadial	0.9194	0.9783	0.9773	0.9994	0.9996	0.8425	0.5203	0.7228	0.9052	0.8868	0.6234	0.7704	0.7002	0.7221	0.8832	0.7117	0.6607	0.888	0.7717	0.5429		0.9917	0.5
J48	0.9187	0.8377	0.919	0.9459	0.9129	0.8355	0.7898	0.7382	0.7419	0.8067	0.5356	0.628	0.6165	0.6247	0.7536	0.5377	0.631	0.699	0.6267	0.5667	0.8534	0.9695	0.9505	0.8273
rpart1SE	0.9185	0.8202	0.8445	0.9602	0.892	0.8371	0.7624	0.7523	0.6922	0.8168	0.5509	0.6544	0.6939	0.6441	0.7411	0.5414	0.5873	0.636	0.5	0.4925	0.7798	0.9524	0.9493	0.7969
OneR	0.918	0.8109	0.8345	0.9602	0.892	0.7678	0.7302	0.649	0.6247	0.7015	0.5249	0.7063	0.6155	0.6423	0.7327	0.5033	0.5245	0.711	0.5467	0.455	0.6097	0.9416	0.8734	0.7123
gamLoess	0.9007	0.7731	0.9328	0.9697	0.9918	0.9148	0.7342	0.8409	0.7244	0.8736	0.5698	0.5722	0.7432	0.6921	0.8312	0.6507	0.61	0.859	0.5658	0.5917	0.8829	0.9953	0.9898	0.8531
cancerclass	0.6531	0.9463	0.6936	0.9259	0.9879	0.5765	0.654	0.7467	0.7959	0.8759	0.5627	0.6065	0.6752	0.6967	0.7933	0.7763	0.6544	0.872	0.8132	0.8968		0.8108	0.6624	0.6136
null	0.5	0.5	0.5	0.5	0.5	0.5	0.5	0.5	0.5	0.5	0.5	0.5	0.5	0.5	0.5	0.5	0.5	0.5	0.5	0.5	0.5	0.5	0.5	0.5
mlp	0.4367	0.7111	0.994	0.6208	0.6803	0.6111	0.4689	0.8398	0.7793	0.8618	0.4668	0.6653	0.6989	0.6716	0.7624	0.7391	0.608	0.866	0.7483	0.5092	0.552	0.9936	0.5009	0.8492
mlpWeightDecay	0.3943	0.8937	0.9951	0.6117	0.9662	0.7503	0.4858	0.8881	0.8321	0.889	0.4884	0.6714	0.6887	0.6978	0.8264	0.7315	0.6073	0.862	0.76	0.6233	0.5471	0.9939	0.5008	0.849
mlpML	0.2944	0.7156	0.9951	0.6117	0.6779	0.5579	0.4858	0.8671	0.7767	0.8586	0.4884	0.6714	0.671	0.6607	0.7873	0.7315	0.6073	0.844	0.7583	0.4975	0.5471	0.9937	0.5008	0.849
mlpWeightDecayML	0.2944	0.8937	0.9951	0.6117	0.9662	0.7503	0.4858	0.8881	0.828	0.8888	0.4884	0.6714	0.6887	0.6978	0.8264	0.7315	0.6073	0.862	0.76	0.6375	0.5471	0.9937	0.5008	0.849
vglmContRatio		0.9661	0.9888	0.9991	0.997	0.8911	0.9191			0.8892	0.6324	0.5914	0.6618	0.7302	0.8753	0.6964	0.6541	0.882	0.6667	0.7429	0.8729	0.9957		0.8421
vglmCumulative						0.8911		0.898	0.8784	0.8873		0.6185	0.6612	0.7302		0.7004		0.884			0.8729	0.9957

## Sheet: Data S3
Data S3. Details of 100 machine learning algorithms
Abbreviation	Machine learning algorithms	Application in this study	Type	Library	Tune
ada	Boosted Classification Trees	Validation, Construction	Classification	ada, plyr	iter, maxdepth, nu
AdaBag	Bagged AdaBoost	Validation, Construction	Classification	adabag, plyr	mfinal, maxdepth
AdaBoost.M1	AdaBoost.M1	Validation, Construction	Classification	adabag, plyr	mfinal, maxdepth, coeflearn
adaboost	AdaBoost Classification Trees	Validation, Construction	Classification	fastAdaboost	nIter, method
avNNet	Model Averaged Neural Network	Validation, Construction	Classification, Regression	nnet	size, decay, bag
bagEarth	Bagged MARS	Validation, Construction	Regression, Classification	earth	nprune, degree
bagEarthGCV	Bagged MARS using gCV Pruning	Validation, Construction	Regression, Classification	earth	degree
bayesglm	Bayesian Generalized Linear Model	Validation, Construction	Regression, Classification	arm	parameter
blackboost	Boosted Tree	Validation, Construction	Regression, Classification	party, mboost, plyr, partykit	mstop, maxdepth
C5.0	C5.0	Validation, Construction	Classification	C50, plyr	trials, model, winnow
C5.0Rules	Single C5.0 Ruleset	Validation, Construction	Classification	C50	parameter
C5.0Tree	Single C5.0 Tree	Validation, Construction	Classification	C50	parameter
cancerclass	cancerclass	Validation	Classification	cancerclass
cforest	Conditional Inference Random Forest	Validation, Construction	Classification, Regression	party	mtry
ctree	Conditional Inference Tree	Validation, Construction	Classification, Regression	party	mincriterion
ctree2	Conditional Inference Tree	Validation, Construction	Regression, Classification	party	maxdepth, mincriterion
earth	Multivariate Adaptive Regression Spline	Validation, Construction	Regression, Classification	earth	nprune, degree
evtree	Tree Models from Genetic Algorithms	Validation, Construction	Regression, Classification	evtree	alpha
extraTrees	Random Forest by Randomization	Validation, Construction	Regression, Classification	extraTrees	mtry, numRandomCuts
gamLoess	Generalized Additive Model using LOESS	Validation, Construction	Regression, Classification	gam	span, degree
gamSpline	Generalized Additive Model using Splines	Validation, Construction	Regression, Classification	gam	df
gaussprRadial	Gaussian Process with Radial Basis Function Kernel	Validation, Construction	Regression, Classification	kernlab	sigma
gbm	Stochastic Gradient Boosting	Validation, Construction	Regression, Classification	gbm, plyr	n.trees, interaction.depth, shrinkage, n.minobsinnode
gcvEarth	Multivariate Adaptive Regression Splines	Validation, Construction	Regression, Classification	earth	degree
glm	Generalized Linear Model	Validation, Construction	Regression, Classification		parameter
glmboost	Boosted Generalized Linear Model	Validation, Construction	Regression, Classification	plyr, mboost	mstop, prune
gpls	Generalized Partial Least Squares	Validation, Construction	Classification	gpls	K.prov
J48	C4.5-like Trees	Validation, Construction	Classification	RWeka	C, M
JRip	Rule-Based Classifier	Validation, Construction	Classification	RWeka	NumOpt, NumFolds, MinWeights
kknn	k-Nearest Neighbors	Validation, Construction	Regression, Classification	kknn	kmax, distance, kernel
knn	k-Nearest Neighbors	Validation, Construction	Classification, Regression		k
lda	Linear Discriminant Analysis	Validation, Construction	Classification	MASS	parameter
lda2	Linear Discriminant Analysis	Validation, Construction	Classification	MASS	dimen
LMT	Logistic Model Trees	Validation, Construction	Classification	RWeka	iter
LogitBoost	Boosted Logistic Regression	Validation, Construction	Classification	caTools	nIter
mda	Mixture Discriminant Analysis	Validation, Construction	Classification	mda	subclasses
mlp	Multi-Layer Perceptron	Validation, Construction	Regression, Classification	RSNNS	size
mlpML	Multi-Layer Perceptron, with multiple layers	Validation, Construction	Regression, Classification	RSNNS	layer1, layer2, layer3
mlpWeightDecay	Multi-Layer Perceptron	Validation, Construction	Regression, Classification	RSNNS	size, decay
mlpWeightDecayML	Multi-Layer Perceptron, multiple layers	Validation, Construction	Regression, Classification	RSNNS	layer1, layer2, layer3, decay
monmlp	Monotone Multi-Layer Perceptron Neural Network	Validation, Construction	Classification, Regression	monmlp	hidden1, n.ensemble
multinom	Penalized Multinomial Regression	Validation, Construction	Classification	nnet	decay
naive_bayes	Naive Bayes	Validation, Construction	Classification	naivebayes	laplace, usekernel, adjust
nb	Naive Bayes	Validation, Construction	Classification	klaR	fL, usekernel, adjust
nnet	Neural Network	Validation, Construction	Classification, Regression	nnet	size, decay
nodeHarvest	Tree-Based Ensembles	Validation, Construction	Regression, Classification	nodeHarvest	maxinter, mode
null	Non-Informative Model	Validation, Construction	Classification, Regression		parameter
OneR	Single Rule Classification	Validation, Construction	Classification	RWeka	parameter
parRF	Parallel Random Forest	Validation, Construction	Classification, Regression	e1071, randomForest, foreach, import	mtry
PART	Rule-Based Classifier	Validation, Construction	Classification	RWeka	threshold, pruned
pda	Penalized Discriminant Analysis	Validation, Construction	Classification	mda	lambda
plr	Penalized Logistic Regression	Validation, Construction	Classification	stepPlr	lambda, cp
plsRglm	Partial Least Squares Generalized Linear Models	Validation, Construction	Classification, Regression	plsRglm	nt, alpha.pvals.expli
rbfDDA	Radial Basis Function Network	Validation, Construction	Regression, Classification	RSNNS	negativeThreshold
regLogistic	Regularized Logistic Regression	Validation, Construction	Classification	LiblineaR	cost, loss, epsilon
rf	Random Forest	Validation, Construction	Classification, Regression	randomForest	mtry
rpart	CART	Validation, Construction	Regression, Classification	rpart	cp
rpart1SE	CART	Validation, Construction	Regression, Classification	rpart	parameter
RRF	Regularized Random Forest	Validation, Construction	Regression, Classification	randomForest, RRF	mtry, coefReg, coefImp
RRFglobal	Regularized Random Forest	Validation, Construction	Regression, Classification	RRF	mtry, coefReg
sda	Shrinkage Discriminant Analysis	Validation, Construction	Classification	sda	diagonal, lambda
sdwd	Sparse Distance Weighted Discrimination	Validation, Construction	Classification	sdwd	lambda, lambda2
stepLDA	Linear Discriminant Analysis with Stepwise Feature Selection	Validation, Construction	Classification	klaR, MASS	maxvar, direction
stepQDA	Quadratic Discriminant Analysis with Stepwise Feature Selection	Validation, Construction	Classification	klaR, MASS	maxvar, direction
svmLinear	Support Vector Machines with Linear Kernel	Validation, Construction	Regression, Classification	kernlab	C
svmLinear2	Support Vector Machines with Linear Kernel	Validation, Construction	Regression, Classification	e1071	cost
svmLinearWeights	Linear Support Vector Machines with Class Weights	Validation, Construction	Classification	e1071	cost, weight
svmPoly	Support Vector Machines with Polynomial Kernel	Validation, Construction	Regression, Classification	kernlab	degree, scale, C
svmRadial	Support Vector Machines with Radial Basis Function Kernel	Validation, Construction	Regression, Classification	kernlab	sigma, C
svmRadialCost	Support Vector Machines with Radial Basis Function Kernel	Validation, Construction	Regression, Classification	kernlab	C
svmRadialSigma	Support Vector Machines with Radial Basis Function Kernel	Validation, Construction	Regression, Classification	kernlab	sigma, C
svmRadialWeights	Support Vector Machines with Class Weights	Validation, Construction	Classification	kernlab	sigma, C, Weight
treebag	Bagged CART	Validation, Construction	Regression, Classification	ipred, plyr, e1071	parameter
vglmAdjCat	Adjacent Categories Probability Model for Ordinal Data	Validation, Construction	Classification	VGAM	parallel, link
vglmContRatio	Continuation Ratio Model for Ordinal Data	Validation, Construction	Classification	VGAM	parallel, link
vglmCumulative	Cumulative Probability Model for Ordinal Data	Validation, Construction	Classification	VGAM	parallel, link
xyf	Self-Organizing Maps	Validation, Construction	Classification, Regression	kohonen	xdim, ydim, user.weights, topo
amdai	Adaptive Mixture Discriminant Analysis	Validation	Classification	adaptDA	model
bagFDA	Bagged Flexible Discriminant Analysis	Validation	Classification	earth, mda	degree, nprune
bagFDAGCV	Bagged FDA using gCV Pruning	Validation	Classification	earth	degree
dwdLinear	Linear Distance Weighted Discrimination	Validation	Classification	kerndwd	lambda, qval
dwdPoly	Distance Weighted Discrimination with Polynomial Kernel	Validation	Classification	kerndwd	lambda, qval, degree, scale
dwdRadial	Distance Weighted Discrimination with Radial Basis Function Kernel	Validation	Classification	kernlab, kerndwd	lambda, qval, sigma
glmnet	glmnet	Validation	Regression, Classification	glmnet, Matrix	alpha, lambda
hdda	High Dimensional Discriminant Analysis	Validation	Classification	HDclassif	threshold, model
kernelpls	Partial Least Squares	Validation	Regression, Classification	pls	ncomp
ORFlog	Oblique Random Forest	Validation	Classification	obliqueRF	mtry
ORFpls	Oblique Random Forest	Validation	Classification	obliqueRF	mtry
ORFridge	Oblique Random Forest	Validation	Classification	obliqueRF	mtry
pam	Nearest Shrunken Centroids	Validation	Classification	pamr	threshold
pcaNNet	Neural Networks with Feature Extraction	Validation	Classification, Regression	nnet	size, decay
pls	Partial Least Squares	Validation	Regression, Classification	pls	ncomp
ranger	Random Forest	Validation	Classification, Regression	e1071, ranger, dplyr	mtry, splitrule, min.node.size
rotationForest	Rotation Forest	Validation	Classification	rotationForest	K, L
rotationForestCp	Rotation Forest	Validation	Classification	rpart, plyr, rotationForest	K, L, cp
rpart2	CART	Validation	Regression, Classification	rpart	maxdepth
simpls	Partial Least Squares	Validation	Regression, Classification	pls	ncomp
slda	Stabilized Linear Discriminant Analysis	Validation	Classification	ipred	parameter
widekernelpls	Partial Least Squares	Validation	Regression, Classification	pls	ncomp
wsrf	Weighted Subspace Random Forest	Validation	Classification	wsrf	mtry
